# Supplementary material for: Distinctive serum lipidomic profile of IVIG-resistant Kawasaki disease children before and after treatment
Source: PLoS One. 2023 Mar 29;18(3):e0283710. doi: 10.1371/journal.pone.0283710 (PMC10057782; doi:10.1371/journal.pone.0283710)
Supplement: S4 Table — (CSV) [file pone.0283710.s004.csv]

Patient_No.	Treatment	IVIG_type	Group	TG42:0	TG44:0	TG46:0	TG46:1	TG46:2	TG46:3	TG48:0	TG48:1	TG48:2	TG48:3	TG48:4	TG50:0	TG50:1	TG50:2	TG50:3	TG50:4	TG50:5	TG50:6	TG52:0	TG52:1	TG52:2	TG52:3	TG52:4	TG52:5	TG52:6	TG52:7	TG52:8	TG54:0	TG54:1	TG54:2	TG54:3	TG54:4	TG54:5	TG54:6	TG54:7	TG54:8	TG54:9	TG56:10	TG56:4	TG56:5	TG56:6	TG56:7	TG56:8	TG56:9	TG58:10	TG58:11
1	before	res	res-before	0.2461	0.3472	0.2488	1.9561	3.36	2.1963	0.9957	2.703	4.8454	4.6596	3.4938	1.1876	7.1013	9.9837	10.1353	5.5523	2.0218	0.7567	0.099	6.9599	17.0835	18.3523	16.2351	7.204	1.7801	0.7152	0.2207	0.0264	0.6166	7.3769	13.2741	11.3242	7.2485	5.6793	3.3394	0.8143	0.1632	0.1508	1.4624	1.2863	1.9591	4.3013	3.7774	0.9667	0.7221	0.1883
1	after	res	res-after	0.3941	0.5838	0.5539	3.5609	3.8992	1.311	1.5949	5.0725	9.4559	6.3427	3.6856	2.6334	9.2437	15.5367	15.5569	8.5331	2.074	0.5399	0.44	13.2642	21.901	22.7885	23.005	9.2887	2.6235	0.8155	0.1393	0.0806	2.023	12.8839	16.7555	12.4506	8.0302	6.6354	4.0676	0.9131	0.1215	0.1661	1.537	1.0894	1.8012	4.3176	4.0504	1.2053	1.2087	0.2512
2	before	int	int-before	0.204	0.274	0.128	1.0046	1.1607	0.5959	0.7399	1.5344	2.5916	1.8386	1.4928	0.8677	5.6021	7.8653	7.3874	3.7497	0.9774	0.3488	0.0615	4.9695	14.9505	15.6234	15.2602	7.728	1.7808	0.4899	0.1148	0.0176	0.3268	5.6817	10.047	9.6595	6.9654	6.3376	3.5368	0.825	0.1375	0.2224	1.2977	1.5871	2.2823	4.5071	4.5826	1.2143	1.233	0.3267
2	after	int	int-after	4.016	2.4365	1.0252	4.7447	5.2086	2.5065	1.7673	4.5964	7.4437	5.945	3.5341	2.81	8.1892	12.1241	14.2309	8.3848	2.6354	1.0975	0.3714	10.6213	19.9775	21.9427	20.8473	12.5258	4.5569	1.3454	0.2765	0.0981	1.485	11.4691	17.1193	15.214	10.1696	9.7105	6.8149	2.1096	0.3906	0.614	2.8861	2.0423	2.8293	5.4627	6.0785	2.4083	1.6306	0.7075
3	before	res	res-before	0.1393	0.2521	0.2784	1.7674	3.0264	1.7907	1.4365	3.1708	5.3983	4.8466	3.5936	1.8151	10.0626	12.5299	10.911	6.2082	2.6886	1.0947	0.2047	10.2522	21.8216	21.9884	18.2093	7.8277	3.1472	1.6477	0.6803	0.0475	1.1739	12.6872	18.2756	14.3288	8.9432	8.1603	7.4926	2.356	0.6652	0.5739	1.649	1.5896	3.5892	10.7354	9.5446	2.9758	2.5624	1.0454
3	after	res	res-after	0.1308	0.1644	0.1914	1.1726	1.3528	0.7128	1.0534	2.6533	4.166	2.5658	1.9095	1.9178	7.3056	10.4229	9.6764	5.1168	1.5539	0.4793	0.3806	10.4711	16.1014	16.9209	15.6949	6.8643	1.939	0.7176	0.1658	0.0471	1.7428	11.0532	12.1542	9.6718	6.1405	5.4257	4.1739	1.0757	0.2221	0.2714	1.3667	1.4217	2.2741	5.6969	5.0688	1.6109	1.4824	0.4599
4	before	sen	sen-before	2.0102	1.8934	1.2743	3.6162	3.5612	1.5947	2.2145	4.9536	6.2164	4.7635	2.8899	2.9167	10.8078	15.4428	13.9613	7.569	1.9533	0.6621	0.3769	11.2315	34.8091	36.8753	33.588	13.0867	3.3324	0.937	0.2374	0.1237	1.0109	11.3181	23.2801	20.0325	14.9806	11.6591	6.5784	1.7162	0.248	0.4	2.3463	3.9599	5.3183	11.9324	10.7093	2.8615	2.9564	0.8741
4	after	sen	sen-after	2.3798	1.8587	0.6007	6.0717	8.3267	5.4098	1.2393	3.9927	8.8742	11.6751	8.388	2.7297	7.0608	10.5293	12.9523	10.8925	4.1301	1.7307	0.6614	11.4657	17.8266	18.8603	18.3625	12.047	4.6002	1.6705	0.5202	0.2454	2.7665	12.4802	16.8816	14.7109	10.0529	8.7887	6.152	1.9075	0.3418	0.2878	2.9907	1.7627	1.9649	3.8661	3.4726	1.4355	0.9186	0.3032
5	before	sen	sen-before	6.5098	5.6734	2.1762	8.0861	6.9672	3.6873	2.5898	5.5121	7.8458	6.0253	3.9119	2.6577	8.0922	9.2435	8.3162	4.5624	1.0528	0.5333	0.3181	9.2368	14.0379	16.0027	13.4602	4.8269	1.215	0.2936	0.0892	0.1022	1.2387	7.165	11.7124	9.0341	5.8064	4.2267	1.8481	0.3138	0.0703	0.073	1.2007	1.097	1.8857	3.1955	2.3856	0.5789	0.5756	0.138
5	after	sen	sen-after	5.363	3.3297	1.1441	5.0369	5.7649	3.4958	1.5362	3.6805	6.5053	5.8299	3.5562	2.9559	5.6014	8.9659	10.8616	7.5681	2.116	0.7472	0.6004	9.2703	15.2024	15.4561	17.1508	9.5831	3.2353	0.7724	0.126	0.1922	1.7366	11.2864	14.6634	11.0973	7.8327	7.1879	4.1001	0.9283	0.1454	0.1409	2.0933	0.5995	1.5801	3.1734	3.0212	1.0627	0.8648	0.1913
6	before	sen	sen-before	0.2425	0.4074	0.3648	1.3907	1.4507	0.9714	1.4251	2.1126	2.6687	2.1098	2.4538	1.2388	6.5476	7.7209	5.6202	3.168	1.1561	0.8035	0.1052	4.5914	13.4171	15.6252	12.4217	5.5419	2.1694	1.0175	0.5355	0.0607	0.2883	4.033	8.814	9.3543	6.7183	6.9981	5.2288	1.3834	0.5156	0.7472	1.0934	1.7231	3.4489	7.9645	7.0919	2.5294	2.5016	1.2842
6	after	sen	sen-after	1.5409	1.2104	0.6889	2.726	2.5391	1.4611	1.3207	3.333	4.7829	3.482	2.5294	1.9658	6.2651	9.2557	8.5079	5.4525	1.8066	0.8803	0.2333	6.8545	14.5169	16.8343	14.1617	7.4719	3.0996	1.1166	0.2481	0.0843	0.5915	6.2206	10.8835	9.2631	6.3748	6.4051	4.6748	1.3608	0.3554	0.5244	1.5555	1.6357	2.7885	5.2733	4.3643	1.8074	1.2998	0.5901
7	before	sen	sen-before	0.1267	0.1668	0.1567	0.9642	1.0156	0.4857	0.6252	2.0151	3.4882	2.0698	1.2334	1.0443	5.1529	8.2078	8.1724	4.3504	0.9875	0.2734	0.1149	6.2013	13.2757	14.6554	13.8574	6.4193	1.3925	0.4537	0.0981	0.0428	0.5524	6.802	11.1203	8.9105	6.1923	4.9195	2.8973	0.6541	0.1122	0.1421	1.1983	1.5965	2.0114	4.1351	4.0347	1.0371	1.066	0.234
7	after	sen	sen-after	0.0942	0.1158	0.0485	0.611	0.8056	0.6198	0.3985	1.26	2.3846	1.8907	1.7171	0.9704	4.6192	7.2548	7.689	5.1464	1.4293	0.4329	0.1174	6.1413	12.6408	14.3904	15.7479	10.4358	2.4296	0.6156	0.1028	0.0517	0.6464	8.5292	12.6174	11.5291	9.0332	8.1933	4.5411	1.202	0.1771	0.2462	2.1985	1.4817	1.536	3.2165	3.4936	1.1402	1.0284	0.2908
8	before	sen	sen-before	1.4595	1.1706	0.6274	2.5485	2.6804	1.7927	1.3393	3.3334	5.2647	4.5083	3.6618	1.8776	7.3892	10.8831	10.874	7.3002	2.4905	1.0769	0.1782	7.4351	17.536	19.4542	18.901	9.618	2.831	0.9889	0.3154	0.0749	0.4356	8.7642	15.9079	14.2724	10.0119	7.677	4.6702	1.1896	0.318	0.3569	1.9944	2.4175	3.1409	5.7777	4.8261	1.6833	1.3315	0.427
8	after	sen	sen-after	2.4182	1.9344	1.0886	6.801	7.4952	4.0685	1.7556	5.6935	10.2452	8.639	5.1745	3.2029	7.5225	10.9145	12.1155	8.6158	3.5966	1.9633	0.6093	12.0698	15.2625	14.6477	13.484	7.3264	4.1538	1.4868	0.3567	0.104	1.6178	9.4103	11.3686	7.7383	4.6588	5.5174	3.8582	1.0792	0.3598	0.3519	1.2689	0.9792	1.8814	2.773	2.1454	1.1325	0.5772	0.2944
9	before	res	res-before	0.1868	0.2505	0.2011	1.6458	2.1118	2.0582	0.8237	2.1015	4.1117	3.802	3.5266	0.9696	5.5455	7.423	6.8478	4.7841	2.0288	1.268	0.0902	5.7999	12.374	13.8394	11.3685	5.6089	1.9845	1.278	0.6728	0.0272	0.3917	6.7202	11.9933	10.6858	6.8769	5.9174	4.0847	1.1491	0.5786	0.3917	1.3853	1.609	2.7306	6.3207	5.4541	1.5783	1.6384	0.5046
9	after	res	res-after	2.4204	1.8196	1.0076	6.8718	7.4725	4.3514	1.8462	5.342	10.651	8.3959	5.4222	3.1654	7.9989	10.8204	12.4613	8.3868	3.6149	2.1218	0.6952	11.4656	15.3955	14.6796	12.6361	7.5771	4.0408	1.5725	0.4287	0.079	1.9014	8.8663	10.329	7.5138	4.5029	5.6397	3.9274	1.0871	0.3936	0.388	1.2147	0.9579	1.8521	2.7017	2.326	1.1312	0.6113	0.3012
10	before	int	int-before	0.0786	0.1169	0.0808	0.5547	0.5396	0.3363	0.4731	1.2801	1.9585	1.2041	1.372	0.6421	5.0943	7.6161	6.6398	3.1192	0.6466	0.2121	0.0401	4.7568	14.8223	16.0864	15.0219	6.5413	1.1564	0.2798	0.0696	0.0232	0.2405	6.0712	12.0587	10.6171	7.8152	6.06	2.9494	0.5047	0.0947	0.1398	1.4162	1.5148	2.2342	5.1024	4.5963	1.0943	1.4035	0.2561
10	after	int	int-after	0.152	0.1969	0.2055	1.8031	2.7066	1.3759	0.7342	2.8134	6.1422	5.0987	3.9465	1.1395	6.3341	10.4498	11.4622	8.8264	3.5843	1.0756	0.1405	6.6827	16.8109	16.2989	16.7226	10.1565	3.9927	1.5585	0.2344	0.0249	0.56	6.9721	11.7841	9.4958	6.751	5.6155	4.4172	1.4463	0.333	0.4118	1.0626	1.0345	1.7971	3.7332	3.1778	1.3056	0.9038	0.3731
11	before	sen	sen-before	0.273	0.2759	0.2832	1.2393	1.2268	0.712	1.2333	2.5029	3.5698	2.143	2.6117	1.5922	7.9097	10.2937	8.8717	4.6507	1.2294	0.3987	0.1235	8.0149	19.2499	19.7983	19.0594	8.3573	1.8668	0.5311	0.1251	0.0471	0.6337	7.7096	14.2371	11.7399	8.1519	6.7652	3.7558	0.8537	0.1637	0.2317	1.5317	1.9047	2.8678	5.8949	4.9694	1.3367	1.4041	0.3685
11	after	sen	sen-after	0.0969	0.1441	0.1278	1.3311	1.2831	0.6746	0.591	2.3129	4.8029	2.7243	2.6784	1.0969	5.946	10.1716	10.1159	6.8041	2.1013	0.6197	0.0886	7.16	15.5251	17.8458	17.221	10.8638	3.0949	1.0222	0.1464	0.0394	0.5186	8.3816	12.8591	11.2357	7.4091	6.9018	4.6735	1.2762	0.2619	0.4074	1.7956	1.3433	2.2757	4.4617	3.9155	1.3444	1.1119	0.3805
12	before	sen	sen-before	0.363	0.6254	0.3097	2.2329	1.5189	0.6986	0.803	2.2279	3.9423	2.3795	3.0136	0.6138	6.1649	8.7819	7.3465	3.8649	1.01	0.4221	0.0545	4.3711	19.2463	21.3382	16.1528	6.98	1.515	0.5192	0.1556	0.0266	0.2798	5.8029	12.2929	12.0915	8.1541	6.4936	3.5375	0.6983	0.1637	0.2708	1.1733	1.8031	2.9878	5.779	5.0501	1.2225	1.6064	0.4
12	after	sen	sen-after	0.4836	0.433	0.3996	2.6441	2.9821	1.6493	1.0998	4.1269	8.0569	5.296	4.255	1.3468	7.688	13.4273	13.9529	9.2722	3.3564	1.1713	0.1579	7.9561	20.0803	21.2802	19.1526	11.5135	4.2947	1.5227	0.2592	0.04	0.6227	8.6486	15.1562	12.9149	8.2856	7.5172	5.3243	1.4923	0.3274	0.4106	1.8462	1.5982	2.4289	4.2836	3.7842	1.3595	0.8639	0.2985
13	before	sen	sen-before	0.0551	0.1001	0.1322	0.8613	1.129	0.7277	0.9136	1.8721	3.3494	2.298	1.4105	1.1845	6.4832	8.2948	7.5874	3.9683	1.2158	0.4318	0.1668	7.3278	12.5515	15.3972	13.2911	6.0033	1.6262	0.6345	0.2024	0.0317	1.0412	9.5056	12.3997	10.6845	6.1019	4.8437	3.6968	1.0029	0.2351	0.2428	1.3826	0.7367	1.9495	5.1776	5.1867	1.4429	1.2307	0.34
13	after	sen	sen-after	0.0587	0.0748	0.1032	1.0688	1.6711	0.9363	0.614	2.4361	5.3527	3.9836	2.4877	1.6302	6.4567	11.0726	13.48	8.8134	2.9185	0.6933	0.2805	10.1353	16.201	18.0004	20.1104	12.156	3.8914	1.1449	0.1615	0.079	1.5924	12.8309	16.093	11.6002	7.9376	6.6598	4.5612	1.4048	0.2452	0.3282	2.0188	0.9064	1.6629	3.6407	3.4602	1.2975	0.8033	0.3177
14	before	sen	sen-before	0.7871	0.4063	0.2352	1.1101	1.6361	1.0121	0.819	1.889	3.0982	2.5606	1.85	0.7883	6.7171	9.2033	7.511	4.263	1.5723	0.9417	0.1089	4.6135	17.3424	17.8589	14.0624	6.1642	2.5202	1.2388	0.4656	0.0385	0.4397	5.4587	9.4361	9.3386	6.2526	5.9302	5.4918	1.7102	0.4474	0.5921	0.876	1.5609	2.8938	7.6611	6.5574	2.4754	2.2691	1.0526
14	after	sen	sen-after	0.1236	0.1613	0.1964	1.2567	1.6826	0.7024	0.7747	2.7354	5.1185	3.3502	1.5416	1.2594	6.3683	11.0195	10.9242	6.498	2.0705	0.6043	0.1761	7.5158	17.9019	17.9384	17.0128	8.5985	3.109	1.1301	0.1804	0.0395	0.7756	8.7862	13.5068	11.3867	7.4384	5.9266	4.8653	1.4302	0.2401	0.3742	1.4599	0.7572	2.0464	5.5246	5.1264	1.6606	1.3553	0.4785
15	before	res	res-before	0.0709	0.0973	0.1189	0.8567	0.8351	0.3632	0.8421	2.3001	3.26	1.8622	0.7982	1.6685	7.0951	10.6293	8.293	3.9663	0.89	0.2247	0.36	10.0613	17.6923	18.0943	17.638	7.2693	1.409	0.3339	0.0626	0.066	1.8259	12.1594	15.7662	12.6129	8.3762	6.1498	3.2126	0.5768	0.0808	0.1317	1.7834	1.3902	2.0541	5.608	4.8579	1.1876	1.4004	0.292
15	after	res	res-after	0.1887	0.284	0.2151	1.7466	1.498	0.48	0.5982	2.4846	4.8678	2.4825	0.9852	1.1714	5.9535	10.4419	10.1644	5.0661	1.3963	0.3226	0.3005	7.619	15.4517	17.7285	14.5836	7.284	2.1363	0.5753	0.0729	0.0923	1.2507	9.5902	12.4091	9.9874	5.6332	4.7966	3.0451	0.7213	0.1111	0.1697	1.2285	1.0379	1.6905	3.4613	2.8877	0.8337	0.6553	0.1824
16	before	res	res-before	0.1008	0.1461	0.1343	0.8184	0.9709	0.6613	0.7196	1.6722	2.549	1.788	1.3643	0.9359	4.8736	6.9957	5.8945	3.245	0.973	0.3773	0.0755	5.0967	10.7492	12.2446	11.6626	5.1262	1.193	0.4399	0.1631	0.0268	0.3498	4.6593	8.6619	7.9025	5.5735	4.5284	2.7739	0.6001	0.1582	0.155	0.983	0.4378	1.4227	3.9619	3.7011	0.992	0.982	0.2553
16	after	res	res-after	0.1472	0.2743	0.1927	1.5388	1.0373	0.3469	0.7702	2.0511	3.5978	1.6649	0.6836	1.2365	4.9404	7.3251	6.3911	2.9686	0.5904	0.1796	0.2486	6.2805	10.9642	11.6622	10.1275	4.0732	0.8852	0.2601	0.045	0.0458	0.9363	6.5636	8.3632	7.0061	3.7831	3.0046	1.7228	0.313	0.0438	0.0778	0.7107	0.6359	0.9923	2.2639	1.9584	0.52	0.5731	0.1283
17	before	int	int-before	0.0689	0.0808	0.0503	0.3657	0.368	0.2198	0.389	0.9786	1.5978	0.912	0.9871	0.5632	3.8329	6.2996	5.624	2.6107	0.6128	0.2077	0.033	3.9435	11.075	13.4367	11.0681	5.2506	1.1442	0.385	0.0947	0.0189	0.1802	4.4283	8.5122	8.0015	5.3447	4.9629	3.4295	0.6694	0.1456	0.2402	0.6581	1.2383	1.9783	5.1528	5.8043	1.4875	1.7633	0.4375
17	after	int	int-after	0.0613	0.0639	0.0595	0.3687	0.441	0.2494	0.3812	1.1535	1.9394	1.169	1.2871	0.6537	4.7204	6.9076	6.3215	3.717	1.2055	0.3663	0.0749	4.9852	14.4753	15.672	13.6306	7.4556	2.31	0.7883	0.1394	0.0271	0.4976	6.4313	11.4684	9.8876	6.6675	5.8427	4.2908	1.2437	0.2892	0.5478	0.9547	1.4453	2.2732	5.4918	5.3985	1.7815	1.8062	0.6827
18	before	sen	sen-before	0.7434	0.6139	0.1724	2.6839	3.5103	1.8096	0.7026	1.8245	4.1305	5.1335	5.5509	1.0617	5.0343	6.4622	6.2371	4.901	1.7997	1.2543	0.0644	5.8022	11.4279	13.4214	13.4574	5.661	1.6689	1.2365	0.7117	0.0423	0.4008	7.1259	12.1017	10.4015	7.1102	6.0211	3.6352	1.2614	0.462	0.343	1.5833	0.5772	1.5284	5.7533	6.3372	1.7572	2.293	0.5247
18	after	sen	sen-after	2.5095	2.1166	0.6617	6.3714	6.7911	3.0131	1.3563	3.9796	8.3871	8.4459	6.6248	1.916	7.9684	10.398	10.8657	6.7316	2.0472	1.3164	0.2209	8.7207	17.7699	20.3021	18.3676	8.0091	2.1998	1.0355	0.5126	0.1004	0.9338	8.7494	14.3952	12.8151	8.6269	6.9088	3.7158	0.9824	0.2124	0.2456	1.518	1.3536	2.0104	4.6382	4.2897	1.0971	1.1736	0.3316
19	before	int	int-before	0.6962	0.7238	0.4337	3.5683	3.3193	1.4693	1.063	3.759	6.1318	4.7461	4.0376	1.695	8.1746	10.656	10.275	6.2591	1.5672	0.7351	0.1518	9.235	20.5777	21.0228	19.4816	7.0363	1.814	0.7624	0.2856	0.0705	0.5773	8.4432	15.4655	12.6504	8.8425	6.7814	3.6632	1.0204	0.2051	0.1745	1.8366	2.1207	2.5972	6.991	6.5407	1.3973	1.7695	0.3204
19	after	int	int-after	1.0746	0.7774	0.3997	3.6707	3.2544	1.9114	0.6683	3.4911	5.7663	4.868	4.0652	1.0672	5.8187	8.5337	9.2309	5.7453	1.5037	0.7209	0.1431	7.315	16.4356	18.9758	16.5785	6.353	1.5345	0.7135	0.3166	0.0552	0.6979	7.3881	13.3863	11.6636	7.7912	5.7552	2.9545	0.8222	0.1791	0.1698	1.4059	1.7963	2.2426	5.4033	5.1176	1.1715	1.448	0.2987
20	before	int	int-before	0.2041	0.3115	0.1838	1.3106	1.509	0.7784	0.9019	1.771	2.982	2.6806	2.6618	1.2995	7.0356	8.6477	6.7033	3.4829	1.19	0.4943	0.1938	7.232	16.7634	18.0151	14.8962	5.4319	1.185	0.5408	0.2336	0.0623	0.9555	8.3629	14.6014	13.4323	9.1192	6.3482	2.8431	0.6603	0.231	0.1684	1.2752	1.407	2.3268	6.0411	5.0404	1.0456	1.3345	0.3265
20	after	int	int-after	0.9958	1.2834	0.6723	3.3702	3.2268	1.2427	1.8812	3.5492	5.7967	4.1379	2.6678	3.0855	9.6705	11.5456	10.7873	5.1771	1.4606	0.3944	0.6002	12.663	22.1107	22.3211	20.5104	9.0064	2.096	0.4764	0.089	0.1975	2.1867	11.3324	16.1149	13.5432	9.3784	7.8922	3.4944	0.7252	0.0934	0.188	1.3324	1.4867	2.276	4.5758	4.055	1.0293	1.0107	0.296
[truncated: 73 more columns]
